# Supplementary material for: AggreProt: a web server for predicting and engineering aggregation prone regions in proteins
Source: Nucleic Acids Res. 2024 May 27;52(W1):W159–69. doi: 10.1093/nar/gkae420 (PMC11223854; doi:10.1093/nar/gkae420)
Supplement: gkae420_Supplemental_Files [file gkae420_supplemental_files.zip]

Archive with 4 entries (4 files):
- AggreProt_1917_NAR_R1_SI_FINAL.pdf
- AggreProt_1917_NAR_R1_Supplementary_Files_S3-S11.zip
- AggreProt_1917_NAR_Supplementary_File_S1.txt
- AggreProt_1917_NAR_Supplementary_File_S2.tgz
